# Supplementary material for: Methodological rigour and reporting quality of the literature on wildlife rescue, rehabilitation, and release: a global systematic review
Source: Vet Q. 2025 Apr 7;45(1):1–12. doi: 10.1080/01652176.2025.2478138 (PMC11980188; doi:10.1080/01652176.2025.2478138)
Supplement: Supplemental Material [file TVEQ_A_2478138_SM5548.zip]

Archive with 4 entries (3 files):
- Suppl_Mat/
- Suppl_Mat/241116_Appendix_A_PRISMA_2020_checklist.docx
- Suppl_Mat/241116_Appendix_B_search_terms.docx
- Suppl_Mat/241116_Appendix_C_link_to_Figshare.docx
